# Supplementary material for: Nationwide Screening for Bee Viruses in Apis mellifera Colonies in Egypt
Source: Insects. 2023 Feb 9;14(2):172. doi: 10.3390/insects14020172 (PMC9964814; doi:10.3390/insects14020172)
Supplement: Supplementary file 1 [file insects-14-00172-s001.zip]

Archive with 2 entries (2 files):
- Supplementary materials_graphs_R1_RJP.pdf
- Supplementry materials_tables_RJP.xlsx
